# Supplementary material for: A Novel Non-invasive Method to Detect RELM Beta Transcript in Gut Barrier Related Changes During a Gastrointestinal Nematode Infection
Source: Front Immunol. 2019 Mar 12;10:445. doi: 10.3389/fimmu.2019.00445 (PMC6423163; doi:10.3389/fimmu.2019.00445)
Supplement: Supplementary Table 1 — Real Time PCR cycle threshold (Ct) values of β-actin in exfoliated cells and homogenized stool using a 10 and 100 ng cDNA concentrations. [file Table_1.XLSX]

## Sheet: Sheet1
Supplementary table 1. Real Time PCR cycle threshold (Ct) values of β-actin in exfoliated cells and homogenized stool using a 10 ng and 100 ng cDNA concentrations.
	Exfoliated cells			Homogenized stool
Gene	10ng cDNA (Ct)	100ng cDNA (Ct)		10ng cDNA (Ct)	100ng cDNA (Ct)
βactin	19-25	18-21		27-31	22-27
