# Supplementary material for: A Novel Non-invasive Method to Detect RELM Beta Transcript in Gut Barrier Related Changes During a Gastrointestinal Nematode Infection
Source: Front Immunol. 2019 Mar 12;10:445. doi: 10.3389/fimmu.2019.00445 (PMC6423163; doi:10.3389/fimmu.2019.00445)
Supplement: Supplementary Table 2 — Exfoliated cells were used to detect the Ct values of the different housekeeping genes β-actin, GAPDH, HPRT and GUS-β using 10 and 100 ng cDNA concentrations. [file Table_2.XLSX]

## Sheet: Sheet1
Supplementary table 2. Exfoliated cells were used to detect the Ct values of the different house keeping genes β-actin, GAPDH, HPRT and GUS-β using 10 ng and 100 ng cDNA concentrations.
	Exfoliated cells
Gene	10ng cDNA (Ct)		100ng cDNA (Ct)
βactin	23-24		19
GUSb	38		25-29
GAPDH	32-34		27-28
HPRT	30		26
