# Supplementary material for: A Novel Non-invasive Method to Detect RELM Beta Transcript in Gut Barrier Related Changes During a Gastrointestinal Nematode Infection
Source: Front Immunol. 2019 Mar 12;10:445. doi: 10.3389/fimmu.2019.00445 (PMC6423163; doi:10.3389/fimmu.2019.00445)
Supplement: Supplementary Table 3 — Represents the location, sex, and infection status of wild Mus musculus mice captured in Brandenburg, Germany. [file Table_3.XLSX]

## Sheet: Sheet1
Mouse_ID	Sex	Worms	Aspiculuris tetraptera	Syphacia obvelata	Trichuris muris	Heterakis spumosa	Mastophorus muris	Hymenolepis microstoma	Catenotaenia pusilla	Taenia martis	Eimeria species
AA_0268	M	TRUE	0	12	9	0	2	0	0	0	Negative
AA_0299	M	TRUE	5	0	83	24	0	0	0	0	E_ferrisi
AA_0300	F	TRUE	0	0	86	17	0	0	0	0	Negative
AA_0318	F	TRUE	0	76	15	19	0	0	0	0	Negative
AA_0290	F	FALSE	0	0	0	0	0	0	0	0	Negative
AA_0325	M	TRUE	0	7	0	0	0	3	0	0	Negative
AA_0337	F	TRUE	66	115	4	0	0	0	0	0	Negative
AA_0343	F	FALSE	0	0	0	0	0	0	0	0	E_falciformis
AA_0344	F	TRUE	0	0	3	1	0	1	0	3	Negative
AA_0354	F	FALSE	0	0	0	0	0	0	0	0	Negative
AA_0355	F	TRUE	7	0	4	0	17	1	0	0	Negative
AA_0371	F	FALSE	0	0	0	0	0	0	0	0	Negative
AA_0398	F	FALSE	0	0	0	0	0	0	0	0	Negative
AA_0409	F	FALSE	0	0	0	0	0	0	0	0	E_ferrisi
AA_0445	F	FALSE	0	0	0	0	0	0	0	0	E_falciformis
AA_0450	F	FALSE	0	0	0	0	0	0	0	0	Negative
AA_0489	F	FALSE	0	0	0	0	0	0	0	0	Negative
AA_0490	M	FALSE	0	0	0	0	0	0	0	0	Negative
AA_0497	M	TRUE	284	0	0	10	0	0	0	0	Double
AA_0469	F	FALSE	0	0	0	0	0	0	0	0	E_ferrisi
AA_0457	F	FALSE	0	0	0	0	0	0	0	0	Negative
AA_0436	F	TRUE	0	0	1	0	0	0	0	0	Double
AA_0434	M	TRUE	0	2	1	1	0	0	0	0	Negative
AA_0440	F	TRUE	0	0	0	4	0	0	0	0	Negative
AA_0428	F	TRUE	0	9	0	0	0	0	0	0	E_ferrisi
AA_0403	M	TRUE	0	19	0	0	0	0	0	0	Negative
AA_0396	F	TRUE	0	23	1	0	0	0	0	0	Negative
AA_0350	M	TRUE	0	27	0	0	0	0	0	0	E_ferrisi
AA_0333	M	TRUE	45	22	0	0	0	0	6	0	Negative
AA_0308	M	TRUE	0	1	0	0	0	0	0	0	E_ferrisi
AA_0301	F	TRUE	0	0	0	49	0	0	0	0	Negative
AA_0288	M	TRUE	0	3	0	0	0	0	0	0	Negative
AA_0284	F	FALSE	0	0	0	0	0	0	0	0	Negative
AA_0279	M	FALSE	0	0	0	0	0	0	0	0	Negative
AA_0272	M	FALSE	0	0	0	0	0	0	0	0	Negative
AA_0261	M	TRUE	0	0	0	4	0	0	0	0	E_falciformis
AA_0262	F	TRUE	0	20	0	0	0	0	0	0	Negative
AA_0237	F	FALSE	0	0	0	0	0	0	0	0	E_ferrisi
AA_0242	M	FALSE	0	0	0	0	0	0	0	0	Negative
	Supplementary table 3. Represents the location, sex, and infection status of wild Mus musculus mice captured in Brandenburg, Germany.
