# Supplementary material for: A Novel Non-invasive Method to Detect RELM Beta Transcript in Gut Barrier Related Changes During a Gastrointestinal Nematode Infection
Source: Front Immunol. 2019 Mar 12;10:445. doi: 10.3389/fimmu.2019.00445 (PMC6423163; doi:10.3389/fimmu.2019.00445)
Supplement: Supplementary Table 4 — Represents the different statistical models used for wild Mus musculus mice captured in Brandenburg, Germany. [file Table_4.XLSX]

## Sheet: Sheet1
	RELM-β: Model 1			RELM-β: Model 2			RELM-β: Model 3			RELM-β: Model 4			RELM-β: Model 5			RELM-β: Model 6
Predictors	Estimates	CI	p	Estimates	CI	p	Estimates	CI	p	Estimates	CI	p	Estimates	CI	p	Estimates	CI	p
(Intercept)	0.29	-0.15 – 0.73	0.185	0.26	-0.15 – 0.67	0.205	0.24	-0.15 – 0.64	0.222	0.39	-0.02 – 0.80	0.064	0.33	-0.04 – 0.70	0.077	0.31	-0.03 – 0.66	0.074
Worm presence: TRUE	0.74	0.07 – 1.41	0.031	0.65	0.08 – 1.22	0.026	0.63	0.11 – 1.16	0.02
Eimeria presence: TRUE	-0.11	-0.91 – 0.70	0.793							-0.24	-0.94 – 0.46	0.497
Worm presence: TRUE : Eimeria presence: TRUE	-0.26	-1.30 – 0.79	0.619
ΔCt Mouse-Eimeria				0	-0.50 – 0.50	0.994							-0.03	-0.38 – 0.32	0.875
Worm presence: TRUE : ΔCt Mouse-Eimeria				-0.08	-0.62 – 0.46	0.765
Eimeria ocysts per gram of feces							0	-0.00 – 0.00	0.786							0	-0.00 – 0.00	0.886
Worm presence: TRUE : Eimeria ocysts per gram of feces							0	-0.00 – 0.00	0.308
Worm species richness										0.2	-0.02 – 0.43	0.077	0.23	0.02 – 0.44	0.03	0.25	0.05 – 0.44	0.017
Worm species richness : Eimeria presence: TRUE										0.13	-0.31 – 0.56	0.557
Worm species richness : ΔCt Mouse-Eimeria													0	-0.23 – 0.24	0.973
Worm sepcies richness : Eimeria ocysts per gram of feces																0	-0.00 – 0.00	0.456
Observations	39			39			39			39			39			39
R2 / adjusted R2	0.160 / 0.088			0.147 / 0.074			0.154 / 0.081			0.159 / 0.087			0.149 / 0.076			0.161 / 0.089
AIC	93.832			94.415			94.101			93.874			94.337			93.79
	Supplementary table 4. Represents the different statistical models used for wild Mus musculus mice captured in Brandenburg, Germany.
